# Supplementary material for: Fatty Acid-Binding Proteins Aggravate Cerebral Ischemia-Reperfusion Injury in Mice
Source: Biomedicines. 2021 May 10;9(5):529. doi: 10.3390/biomedicines9050529 (PMC8150391; doi:10.3390/biomedicines9050529)
Supplement: Supplementary file 1 [file biomedicines-09-00529-s001.zip]

Archive with 1 entries (1 files):
- biomedicines-1171043-supplementary.pdf
